# Supplementary material for: Effects of Irvingia gabonensis Extract on Metabolism, Antioxidants, Adipocytokines, Telomere Length, and Aerobic Capacity in Overweight/Obese Individuals
Source: Nutrients. 2022 Nov 3;14(21):4646. doi: 10.3390/nu14214646 (PMC9656030; doi:10.3390/nu14214646)
Supplement: Supplementary file 1 [file nutrients-14-04646-s001.zip]

Archive with 2 entries (2 files):
- GMP_IG.pdf
- Irvingia - SPEC (stamped).pdf
